# Supplementary material for: 4G cloning: rapid gene assembly for expression of multisubunit protein complexes in diverse hosts
Source: Life Sci Alliance. 2024 Dec 2;8(1):e202402899. doi: 10.26508/lsa.202402899 (PMC11612967; doi:10.26508/lsa.202402899)
Supplement: Supplementary file 2 [file LSA-2024-02899_Supplemental_Data_1.zip]

Archive with 1 entries (1 files):
- LSA-2024-02899_Supplemental_Data_1.sf3
